# Supplementary material for: A Stability-Indicating Assay for Tetrahydrocurcumin-Diglutaric Acid and Its Applications to Evaluate Bioaccessibility in an In Vitro Digestive Model
Source: Molecules. 2023 Feb 9;28(4):1678. doi: 10.3390/molecules28041678 (PMC9966976; doi:10.3390/molecules28041678)
Supplement: Supplementary file 1 [file molecules-28-01678-s001.zip]

Archive with 1 entries (1 files):
- molecules-2097211-supplementary.pdf
